# Supplementary material for: The evolution of sex determination associated with a chromosomal inversion
Source: Nat Commun. 2019 Jan 11;10:145. doi: 10.1038/s41467-018-08014-y (PMC6329827; doi:10.1038/s41467-018-08014-y)
Supplement: Supplementary file 3 — Supplementary Data 1 [file 41467_2018_8014_MOESM3_ESM.xlsx]

## Sheet: DataS1
	Supplementary Data 1 | STR markers used in this study and their locations in the G. aculeatus genome.
	Linkage group	G. aculeatus genome				Primer (5'‒3')		Reference
	Locus	Chromosome	Location (bp)	Repeat motif		Forward	Reverse
	LG12
	Pun98	Chr7	245926	(GT)24		GGCAGTCACGTAGTTTTCTGG	GGAATCTGAGTGAAGAGGCG	Shapiro et al.19
	Pun256	Chr7	1183639	(CA)18		ATGCCGTCTAGAGTTTTGGC	GCAATTGTGCAGAGAAAGCC	Shapiro et al.19
	Pun61	Chr7	1183922	(GT)12		CTTATCTGAGCTGTCAGCGG	GGATCTGTGGAAAAGGTAGCC	Shapiro et al.19
	Ppsm25	Chr7	1313185	(CA)8		TTGATCATCCACGGCCCTG	GTGTTTGAAAACCAGATGAGG	NCBI Pr032361288 (this study)
	Ppsm26	Chr7	2061373	(CA)23		AGGAAAATGCTGGAGCAGG	GAGCTCTCCTCTGGGCACT	NCBI Pr032361289 (this study)
	Ppgm12	Chr7	2432053	(CA)11		AGTCGGCATGGGAGTTCAC	GCGATGTCAATCAGGCCG	Shikano et al.58
	Ppsm27	Chr7	2834445	(AT)15		CAGAGGGATGCTTGCTGG	GGACTACGCCTACTTTGAGTC	NCBI Pr032361290 (this study)
	Pun214	Chr7	2893656	(CA)16		CTTCGAGTGGAAGCTTGGG	ATTCCTCTCCCGAAATACCC	Shapiro et al.19
	Ppsm37	Chr7	2967393	(AG)12		ACCAGGAACACATCATTTCC	ATCCCCTTCAGCCACATC	NCBI Pr032420140 (this study)
	Ppsm38	Chr7	3042215	(CA)8		TAGGTGAAGAAGTCCTGGACC	TGCACTCAGCTGTTTCCTC	NCBI Pr032824996 (this study)
	Ppsm39	Chr7	4238991	(GT)22		CGGATCACGCAGCAGCTG	TCCAGACTGATGCGCTCCTC	NCBI Pr032824997 (this study)
	Ppsm28	Chr7	4243545	(TC)16		ATGGAGGAGTTCAAGGTGAG	AGACGGAGGCTTCATGTAAG	NCBI Pr032361291 (this study)
	Ppsm29	Chr7	4316721	(GT)10		TGATCCTGGAGTGGGCCG	CAGGTGATGAACTCCAGCAG	NCBI Pr032361292 (this study)
	Ppgm16	Chr7	4341434	(AAAT)3		CGTCGAACTCTACAACCTCC	AGACGTGTTTGTTCATCAGG	Shikano et al.58
	Ppsm30	Chr7	5345801	(TG)19		CTATCACCTCATCCATCACC	GAAGACCAGCATCAGCAG	NCBI Pr032361293 (this study)
	Ppsm40	Chr7	6469786	(CA)9		GGGAGATCAGACTTTGGAC	CTTTTTGGATTCCCTTTCG	NCBI Pr032824998 (this study)
	Ppsm41	Chr7	6606715	(CA)12		ATGGAGCCCAGCTGAGTCAC	CATAACCCCATTTCTCTGGGT	NCBI Pr032824999 (this study)
	Ppsm31	Chr7	7177780	(TTA)10		CTTCTACCAGCCCCACCTGA	CCGCTGTCCAGGACTGCTC	NCBI Pr032361294 (this study)
	Stn71	Chr7	7478612	(CA)23		GCAGTGAGCTGTGTAGTGCG	ACAGACACATGCACAGGACC	Peichel et al.45
	Ppsm32	Chr7	8022802	(TA)10		ATCCAATTGGCCTGGCAC	AGGGGGGCCAAGAGTCCA	NCBI Pr032361295 (this study)
	Pun110	Chr7	9813897	(GT)9		AATGGAAACTGGCAGACAGG	GATAGGAGGCTCAAAAGAAAGC	Shapiro et al.19
	Ppsm33	Chr7	10451417	(GT)19		TGGCACACATGTCGTACAC	CAAGAAGCCCACCAGCTG	NCBI Pr032361296 (this study)
	Ppsm34	Chr7	10701894	(CA)61		CTGTTTAGTCATCTGCCACAC	GATTGAGAAGGAATGGATCAG	NCBI Pr032361297 (this study)
	Ppsm35	Chr7	11064157	(AC)10		CTGCTTTGACCTGAGCGTTG	GTGGTGGGGCTCCACGCT	NCBI Pr032361298 (this study)
	Ppsm36	Chr7	11515664	(GT)12		CTGCAGCTCGTTACAGCT	GTCAGCAACAACAAGCTG	NCBI Pr032361299 (this study)
	Ppsm1	Chr12	188996	(CCT)6(CTT)(CCT)6		GGCTCTTCCGATGAGTTCTC	GTCTGCGCGTCAGCATCC	Shikano et al.17
	Ppsm15	Chr12	284306	(CA)26		GTAGCACTGCCTAATCTCTG	GCATGGAGGATTATGGATGGC	NCBI Pr032361278 (this study)
	Ppsm16	Chr12	2596356	(TA)9		CAAATCTGACAGCGTGGGA	GTAAAGCTGTCCAGCATAGC	NCBI Pr032361279 (this study)
	Ppsm13	Chr12	3487177	(TG)13		GCCTGCTACAAAGCTGA	CTTGAAGGACTCAAAGAAGCC	Shikano et al.17
	Ppsm12	Chr12	3598682	(TG)8		GCATGGTCATCATCTGGAG	ATGACACATGCATGGAGT	Shikano et al.17
	Ppsm11*	Chr12	3986677	(AT)8		AACAACGGTGCTATCTCCTCT	TGGAATCCCATGCAGCGCAC	Shikano et al.17
	Pun234	Chr12	4013276	(TG)37		GACTGACAGCAGGAACTGGG	GAGGACCACACATGAAGCG	Shapiro et al.19
	Pun116	Chr12	5432382	(CA)21		GATGTCCTGGTAATGGCCC	TCCTCCATTTAGTCACTGTCCC	Shapiro et al.19
	Ppsm23	Chr12	6128386	(TG)14		CGGCCAATAGAAACGGTCC	GTTACACGGTAGCTAGTACGG	NCBI Pr032361286 (this study)
	Ppsm10	Chr12	7044953	(TG)7		GCTTAGTGTTAATTGGTTCCTG	TAGACCCTGAGGGTGTG	Shikano et al.17
	Pun2	Chr12	7349582	(AC)11		CTGTTTCTTGGCTTTCACCC	AGAGAGAGACGGACAAGGGC	Shapiro et al.19
	Pun65	Chr12	7646640	(TG)10		GATGTCTGCTGAGGGTTGGT	AATCAAATGCGGTTTAGTCC	Shapiro et al.19
	Ppsm9	Chr12	8845228	(TG)16		CAAGATGGACTACTCAAGG	CTATCAACCTCTCCAGCTTC	Shikano et al.17
	Ppgm35	Chr12	9514526	(TC)13		TGAGGGTAAAAGCTGTAGCA	ATTATCCCAGAACACTCCCA	Shikano et al.58
	Umf5*	Chr12	10412055	(GT)8		AACAGTTCTTGGCAGTGCCAGC	ACATGAAGGSCACAAATCAAAGCC	NCBI Pr017057680
	Ppsm8	Chr12	10610812	(GT)15		CCAAAGGCAATTTCAAATCTC	GAATGACAGGCTGTTTGTCTG	Shikano et al.17
	Pun7	Chr12	11151181	(AC)23		AAAAGGGCAAACACAGCG	GCACTGTTTGAATGACTGCC	Shapiro et al.19
	Ppsm22	Chr12	11500969	(CA)34		AGCAGGTCAAAGACCAC	TGTCACACAGTTGACCTC	NCBI Pr032361285 (this study)
	Ppsm7	Chr12	11930178	(GT)13		GCAGCACTGTTGTCCAA	CTACTTGAACGATGCTC	Shikano et al.17
	Ppsm6*	Chr12	12447783	(AC)12		ATCGCCCTGCTGGTGGAG	GGAGCGCTGTTTCCGCC	Shikano et al.17
	Ppsm21	Chr12	13165885	(TG)38		CTGAGATGGACCCCTAC	TGTTTTTGTCAGGATGCCT	NCBI Pr032361284 (this study)
	Ppsm20	Chr12	13548656	(CA)7		CTTCCAGATCAAGCCACC	GTGGGTGTGAAGAGGTGG	NCBI Pr032361283 (this study)
	Ppgm15	Chr12	13820734	(TA)8		GGCCACCTAGAATTGATGAC	TCAGAGTCCAAACACGAGAA	Shikano et al.58
	Ppsm5*	Chr12	14010068	(GAG)7		ATCACGACTCTGAGGAGAG	TTCTTCAGCTCCACGGG	Shikano et al.17
	Pun99	Chr12	14049757	(AC)9		AGGAGAATTAAATGCCAGCC	GGCTCCTGATAAGTGAAAGGG	Shapiro et al.19
	Ppsm4	Chr12	14782536	(CA)15		CCAGCTGCTCTGTTTTGTTAAC	CCTGGCCTCATTACAGTAAC	Shikano et al.17
	Ppsm3*	Chr12	14823416	(GT)16		GAACGATGATTAATTTCACTC	CTGACCCTGACTGGAGG	Shikano et al.17
	Stn19*	Chr12	14859714	(GT)13		ACAGGCATGAATGACACTGG	GATGAGCACAACACCTGAGC	Peichel et al.45
	Ppsm19	Chr12	15749858	(GT)36		GTCACAAGATCCAAGGACTTG	CCCAATCACACATGAAAGGGA	NCBI Pr032361282 (this study)
	Ppsm2	Chr12	16000504	(AC)24		GCCTCCCAGTCCTCTGT	GCCATGGAGTACGACATCATG	Shikano et al.17
	Ppsm18	Chr12	16689721	(GT)14		CCATTTAGATGGGACACAAAG	AAGTCTGCTTGTCCAGCTGC	NCBI Pr032361281 (this study)
	Ppsm17	Chr12	17364442	(CATA)16		GACAGCCTGTGGGTGGTC	CAGCAGGGTCATCATGTC	NCBI Pr032361280 (this study)
	Ppsm24	Chr12	17888988	(ATA)2(ACA)(ATA)3		ATGTTCAGCTGGGAGATCCG	ACGCGGCTGATCGAACTC	NCBI Pr032361287 (this study)
	GAest30	Chr12	18936356	(CA)25		AGGTTGGTCTAGTAAAAGCTGA	GCCAATCAGGAGAACAACT	Mäkinen et al.57
	Ppsm14	Chr12	19145878	(CA)11		CCGATGGCCTGGTTCAC	GGCGTCATCATCACCGG	Shikano et al.17
	Autosome*
	Umf52	Chr1	932922	(GT)8		GCGATGCAGCGCAGCAC	CCYGASGACTGCATGTACGC	NCBI Pr017057682
	Umf40	Chr1	21966361	(GT)9		GTCTCTTTGGTAGGGGCTG	CACCTTTTGCTTTGCATGTAGC	NCBI Pr017057670
	Umf51	Chr1	24983469	(AC)15		ATGCAGAARCACCAGTGYATGTG	TGGGCYTCAGAGTGRACYGTCTG	NCBI Pr010552752
	Umf48	Chr1	27283561	(TGG)7		CGGSCACSGCKYTGCACCACAG	TTGGCGAACTGYTCCAGGTC	NCBI Pr017057678
	Umf2	Chr2	17179737	(AAG)7		CTGTAAGGACCTGACCTTAGTC	GGATGTACTGATATCCCAGCTG	NCBI Pr017057648
	Umf35	Chr2	18049464	(TA)11		TGTTTGTACAAGCTRTTGTRRTAWTT	CTGTTVTWTACAAATGAATGTCTGGC	NCBI Pr017057663
	Umf58	Chr2	21831713	(GCA)6		CACCTGGAGGAGTCYCGYCAGCT	TCGTCYGARCCGTARCGCTGG	NCBI Pr017057687
	Pprm2	Chr4	62969	(CA)13		GATACAGCTCCTGCTCCAG	CCAGGATGAACCAGGTGAG	Shikano et al.17
	Gac4174	Chr4	11585987	(CA)55		CCGCGATGATGAGAGTG	GTGAAATGCGACAGATGATG	Largiadèr et al.44
	Stn380	Chr4	12807533	(GT)5		GGCATTCCAATGTCTGTGG	CACTGAGAGCAGAGGAGAGACC	Colosimo et al.46
	Pprm3	Chr4	15800214	(GT)21		GGCTTCTATTTCTGCCTCCC	TACCTGAGCAGCTCGCAG	Shikano et al.17
	Stn49	Chr4	26827232	(TG)8		GCAGACAGGTCTTGGAAAGG	GGTTAAAGGAGCGCAGTAGG	Shikano et al.17
	Umf16	Chr4	27123143	(TG)13		TGCGCGTGAACCAGCTGTAG	AACCCTCATMAGRCAGGTGAGTG	NCBI Pr017057645
	Pprm4	Chr5	5837748	(ACA)6		GCTGGGCAGTATTCTGTGG	AACATCCTCATCCACAGCAGC	Shikano et al.17
	Umf19	Chr7	16566549	(GT)12		GAGGGMAGCTGGGAYCGAGTKGA	GCBATCCAGAACTCASAGTCRCAG	NCBI Pr010552749
	Umf27	Chr7	19790351	(GT)10		GATCARCCTGATGARAAGTCCAT	TGYTCRATCCACTGMAGCAGCTC	NCBI Pr010552750
	Umf3	Chr8	1699591	(GAG)7		TGCATGAGCGAGCGCATGAGTG	AAACCTCACCAACCTTCCCAC	NCBI Pr010552751
	Umf6	Chr8	10546352	(GTG)10		GGRTACTCKGACTTGATRGTGCG	CCTCDGCCATYCAGAACATCCA	NCBI Pr017057689
	Stn96	Chr8	18119905	(GT)6		ACACCTTCGGCTCCATATCC	CGCAGCTCTCTGCTTTGC	Peichel et al.45
	Umf23	Chr9	656509	(CCA)10		TTCTGGTTCACCTTATCTGGGTAG	GAGAGAGACCTGAGGGACAG	NCBI Pr017057652
	Umf54	Chr9	1740936	(TC)11		GCAGCYGCBATGACCCTGCG	GACCTTATCRAAGCCCATSGC	NCBI Pr017057684
	Stn100	Chr9	5678139	(GT)37		GGAGTCCGAGTGGTTCAGC	GAACTCAGGCAGAGGATTGC	Peichel et al.45
	Umf47	Chr9	17460693	(TG)10		AGGATGAGAAGTCCACKTTCTTCC	AGGTCCCAGCGCACAAAGCT	NCBI Pr017057677
	Stn130	Chr11	455976	(CA)19		TCAATATTCTGGGATTGCCG	CGAGGACAGGATGTAAGACCC	Peichel et al.45
	Gac7033	Chr11	6219798	(AC)15		AGGTGGATTGGTTTTCTG	GGACGCTCGCTCTTTC	Largiadèr et al.44
	Umf57	Chr11	8554069	(CA)10		CTGCCYGGTTCCCATGACAACA	GTGGTSACNACDGARAAGAGAGGT	NCBI Pr017057686
	Umf61	Chr11	11213341	(TG)14		CTGCTGGGGCATCGGCTGYGA	TCCACRTACCAGTCYCCCTCCCA	NCBI Pr017057691
	Umf31	Chr11	11893877	(CAA)6		GAVGCGCAGGTCTTCATGCC	TCAGGCCCAGGTTGGTGGG	NCBI Pr017057659
	Stn148	Chr13	2313780	(AC)24		AACCCTTACTCAACTCAGCCC	GAGGAACTTCATTTGGCAGC	Peichel et al.45
	Umf65m	Chr13	16559321	(GT)6		CATCACTACTGCCATGAATTTCTCC	CAGCTGGAGAACATHCAGGT	NCBI Pr032361300
	Stn163	Chr14	6058054	(GT)21		GAGAAGACAACAGGGAAGCG	CGCCTGCAGTCAACCTACC	Peichel et al.45
	Pprm5	Chr15	21778	(CA)15		ATCCCAACGTCATCCAGCTC	CAGCAGGAAGGTGTGCAG	Shikano et al.17
	Umf59	Chr15	1376656	(AC)13		TGCAGMAGGTCGATSAGGAA	CTGAGBCTSCTGCAGGCCAC	NCBI Pr017057688
	Umf38	Chr15	4819781	(GT)10		GGGGCSGACATYATCTACCACAC	GGRTGTTGRTTGATTGTCAGGCA	NCBI Pr017057667
	Stn173	Chr15	10145938	(TG)11		ACCACTTTGATTGGAATGGG	GACGAAATGTACAGCACATCC	Peichel et al.45
	Pprm7	Chr16	3587217	(AC)10		CTGGAGACCAACAAGTTGAGG	CTTAACAAAGATCCTGCTGGACG	Shikano et al.17
	Umf44	Chr16	9792224	(CA)10		GAGTGTAGTTATTAGACTAGTGAGG	CCTCBGGCCCCATGTTCAACCT	NCBI Pr017057674
	Umf10	Chr17	16266684	(AC)9		CTGCAGCAGYGGAGAGCTGGA	TGCARCCSGACCACTGGAACCCT	NCBI Pr017057639
	Stn196	Chr18	9393473	(AC)14		GAGATGGCAATGAAGATGCC	ACACATACACAGTCGTGGGC	Peichel et al.45
	Pprm8	Chr18	10203501	(TG)25		CACCCATGTTCCTGTGCTTC	ACAAAGCCCTGCTCTCGAG	Shikano et al.17
	Umf66	Chr18	11401822	(TG)56		TCCGGGTCCCCRATGATCTT	AGAVTAYCTGGTCAGCCTGGCC	NCBI Pr017057696
	Umf18	Chr19	15494377	(GGA)7		AARATGTACCAGTTGTTRTTGACG	ACTTCMTCCCVGACATGCTGTTC	NCBI Pr017057647
	Pprm9	Chr20	13723202	(GT)14		TCCTCATGATGTTGACCAGTGC	CTGGCCTATGGAAACCAGG	Shikano et al.17
	Gac1125	Chr20	16009817	(AC)23		CATCACACCCAGCCTCTC	CCTCCCTCCAACTCTTATCA	Largiadèr et al.44
	Umf1	Chr20	16306149	(GA)5		AGGGGAGAGTAATCCTATACACAG	GAAAGATGGGCCATTTCCAAATCC	NCBI Pr010552753
	Stn198	Unknown	-	(TCC)5		AGAAGGCCATCCCTTTGG	AAAGAACGAACGAGTGAGCG	Peichel et al.45
	*Used for global phylogenetic analyses with 25 populations.
