# Supplementary material for: The evolution of sex determination associated with a chromosomal inversion
Source: Nat Commun. 2019 Jan 11;10:145. doi: 10.1038/s41467-018-08014-y (PMC6329827; doi:10.1038/s41467-018-08014-y)
Supplement: Supplementary file 4 — Supplementary Data 2 [file 41467_2018_8014_MOESM4_ESM.xlsx]

## Sheet: SData2
	Supplementary Data 2 | Genetic variation and male-specific alleles at 35 G. aculeatus Chr12 loci in 13 Pungitius populations.
	Population	Genetic variation															Genetic differentiation
	Locus	All					Female					Male					FST between		Allele
		A	HO	HE	FIS		A	HO	HE	FIS		A	HO	HE	FIS		sexes		Male-specific	Other
	PT-MOT (24 females and 24 males)
	Ppsm1	-	na	na	na		-	na	na	na		-	na	na	na		na		na	na
	Ppsm15	2	0.063	0.061	-0.022		2	0.042	0.042	0.000		2	0.083	0.082	-0.022		-0.014		-	394‒398
	Ppsm16	2	0.286	0.312	0.086		2	0.333	0.345	0.034		2	0.238	0.286	0.167		-0.019		-	449‒451
	Ppsm13	5	0.646	0.62	-0.041		5	0.583	0.606	0.037		5	0.708	0.639	-0.108		-0.008		-	286‒304
	Ppsm12	7	0.766	0.737	-0.039		7	0.667	0.757	0.120		6	0.87	0.72	-0.207		-0.006		-	251‒280
	Ppsm11	3	0.583	0.544	-0.072		3	0.583	0.595	0.020		3	0.583	0.495	-0.179		-0.003		-	200‒206
	Pun234	12	0.896	0.858	-0.044		11	0.833	0.875	0.048		10	0.958	0.841	-0.139		-0.001		-	180‒230
	Pun116	6	0.667	0.732	0.090		6	0.875	0.794	-0.101		5	0.458	0.614	0.254		0.073		-	140‒153
	Ppsm23	4	0.638	0.606	-0.054		4	0.708	0.654	-0.083		3	0.565	0.5	-0.130		0.084		-	384‒396
	Ppsm10	2	0.083	0.081	-0.033		2	0.083	0.082	-0.022		2	0.083	0.082	-0.022		-0.021		-	216‒218
	Pun2	3	0.354	0.337	-0.050		3	0.458	0.391	-0.171		2	0.25	0.284	0.121		-0.003		-	86‒90
	Pun65	3	0.583	0.58	-0.006		3	0.667	0.637	-0.047		3	0.5	0.514	0.026		0.016		-	150‒158
	Ppsm9	1	0	0	na		1	0	0	na		1	0	0	na		-		-	248
	Ppgm35	1	0	0	na		1	0	0	na		1	0	0	na		-		-	342
	Umf5	1	0	0	na		1	0	0	na		1	0	0	na		-		-	179
	Ppsm8	1	0	0	na		1	0	0	na		1	0	0	na		-		-	217
	Pun7	1	0	0	na		1	0	0	na		1	0	0	na		-		-	91
	Ppsm22	-	na	na	na		-	na	na	na		-	na	na	na		na		na	na
	Ppsm7	-	na	na	na		-	na	na	na		-	na	na	na		na		na	na
	Ppsm6	1	0	0	na		1	0	0	na		1	0	0	na		-		-	229
	Ppsm21	1	0	0	na		1	0	0	na		1	0	0	na		-		-	191
	Ppsm20	4	0.229	0.247	0.073		4	0.25	0.302	0.171		3	0.208	0.196	-0.065		-0.010		-	183‒193
	Ppgm15	2	0.021	0.021	0.000		2	0.042	0.042	0.000		1	0	0	na		0.000		-	285‒287
	Ppsm5	4	0.667	0.647	-0.030		4	0.625	0.651	0.040		3	0.708	0.647	-0.095		-0.006		-	220‒238
	Pun99	3	0.479	0.457	-0.049		3	0.458	0.399	-0.147		3	0.5	0.507	0.014		0.015		-	164‒168
	Ppsm4	6	0.375	0.409	0.084		5	0.375	0.399	0.061		5	0.375	0.428	0.123		-0.020		-	248‒258
	Ppsm3	5	0.851	0.739	-0.152		5	0.875	0.745	-0.175		4	0.826	0.733	-0.127		-0.001		-	225‒237
	Stn19	1	0	0	na		1	0	0	na		1	0	0	na		-		-	182
	Ppsm19	1	0	0	na		1	0	0	na		1	0	0	na		-		-	243
	Ppsm2	1	0	0	na		1	0	0	na		1	0	0	na		-		-	182
	Ppsm18	-	na	na	na		-	na	na	na		-	na	na	na		na		na	na
	Ppsm17	1	0	0	na		1	0	0	na		1	0	0	na		-		-	196
	Ppsm24	1	0	0	na		1	0	0	na		1	0	0	na		-		-	289
	GAest30	6	0.583	0.52	-0.121		6	0.625	0.535	-0.168		6	0.542	0.514	-0.055		-0.015		-	252‒264
	Ppsm14	9	0.667	0.595	-0.121		8	0.625	0.515	-0.213		8	0.708	0.669	-0.058		0.007		-	249‒303
	JO-OMO (23 females and 24 males)
	Ppsm1	-	na	na	na		-	na	na	na		-	na	na	na		na		na	na
	Ppsm15	3	0.255	0.3	0.148		3	0.391	0.401	0.025		3	0.125	0.196	0.361		0.023		-	409‒425
	Ppsm16	-	na	na	na		-	na	na	na		-	na	na	na		na		na	na
	Ppsm13	6	0.761	0.749	-0.016		5	0.727	0.756	0.039		6	0.792	0.755	-0.048		-0.018		-	280‒342
	Ppsm12	3	0.723	0.637	-0.136		3	0.696	0.64	-0.086		3	0.75	0.622	-0.205		0.017		-	235‒241
	Ppsm11	2	0.426	0.384	-0.108		2	0.522	0.431	-0.211		2	0.333	0.337	0.011		0.005		-	190‒198
	Pun234	7	0.739	0.719	-0.028		5	0.783	0.738	-0.060		6	0.696	0.702	0.008		-0.003		-	204‒235
	Pun116	1	0	0	na		1	0	0	na		1	0	0	na		-		-	159
	Ppsm23	-	na	na	na		-	na	na	na		-	na	na	na		na		na	na
	Ppsm10	1	0	0	na		1	0	0	na		1	0	0	na		-		-	250
	Pun2	2	0.348	0.29	-0.200		2	0.318	0.273	-0.167		2	0.375	0.31	-0.211		-0.015		-	88‒90
	Pun65	1	0	0	na		1	0	0	na		1	0	0	na		-		-	152
	Ppsm9	1	0	0	na		1	0	0	na		1	0	0	na		-		-	247
	Ppgm35	2	0.283	0.305	0.073		2	0.318	0.385	0.174		2	0.25	0.223	-0.122		0.028		-	342‒344
	Umf5	1	0	0	na		1	0	0	na		1	0	0	na		-		-	175
	Ppsm8	1	0	0	na		1	0	0	na		1	0	0	na		-		-	204
	Pun7	2	0.064	0.062	-0.022		1	0	0	na		2	0.125	0.12	-0.045		0.042		-	89‒91
	Ppsm22	-	na	na	na		-	na	na	na		-	na	na	na		na		na	na
	Ppsm7	-	na	na	na		-	na	na	na		-	na	na	na		na		na	na
	Ppsm6	1	0	0	na		1	0	0	na		1	0	0	na		-		-	240
	Ppsm21	1	0	0	na		1	0	0	na		1	0	0	na		-		-	191
	Ppsm20	1	0	0	na		1	0	0	na		1	0	0	na		-		-	181
	Ppgm15	4	0.617	0.525	-0.174		4	0.522	0.545	0.043		2	0.708	0.498	-0.422		0.016		-	302‒311
	Ppsm5	1	0	0	na		1	0	0	na		1	0	0	na		-		-	232
	Pun99	2	0.638	0.504	-0.267		2	0.565	0.506	-0.117		2	0.708	0.498	-0.422		0.007		-	156‒157
	Ppsm4	1	0	0	na		1	0	0	na		1	0	0	na		-		-	224
	Ppsm3	3	0.489	0.444	-0.102		3	0.435	0.404	-0.076		3	0.542	0.487	-0.112		-0.011		-	178‒184
	Stn19	1	0	0	na		1	0	0	na		1	0	0	na		-		-	186
	Ppsm19	-	na	na	na		-	na	na	na		-	na	na	na		na		na	na
	Ppsm2	5	0.66	0.772	0.146		5	0.739	0.77	0.040		5	0.583	0.784	0.256		-0.014		-	193‒203
	Ppsm18	-	na	na	na		-	na	na	na		-	na	na	na		na		na	na
	Ppsm17	1	0	0	na		1	0	0	na		1	0	0	na		-		-	196
	Ppsm24	2	0.447	0.506	0.117		2	0.522	0.51	-0.023		2	0.375	0.513	0.269		-0.021		-	291‒294
	GAest30	17	0.829	0.853	0.028		11	0.813	0.846	0.039		15	0.842	0.863	0.024		-0.006		-	258‒354
	Ppsm14	2	0.511	0.505	-0.011		2	0.478	0.512	0.066		2	0.542	0.509	-0.064		-0.021		-	251‒255
	JF-OBO (24 females and 24 males)
	Ppsm1	-	na	na	na		-	na	na	na		-	na	na	na		na		na	na
	Ppsm15	9	0.818	0.835	0.021		9	0.818	0.852	0.039		8	0.818	0.824	0.007		-0.005		-	404‒430
	Ppsm16	7	0.696	0.784	0.112		7	0.75	0.792	0.053		7	0.636	0.795	0.200		-0.024		-	441‒457
	Ppsm13	3	0.333	0.283	-0.176		3	0.417	0.343	-0.214		2	0.25	0.223	-0.122		0.003		-	278‒282
	Ppsm12	19	0.667	0.696	0.042		13	0.542	0.609	0.110		16	0.792	0.771	-0.027		0.017		-	251‒294
	Ppsm11	3	0.553	0.62	0.107		3	0.625	0.6	-0.042		3	0.478	0.65	0.264		-0.015		-	193‒197
	Pun234	11	0.891	0.829	-0.075		10	0.909	0.833	-0.091		8	0.875	0.829	-0.056		-0.005		-	156‒178
	Pun116	21	0.5	0.817	0.388***		13	0.591	0.763	0.226		18	0.417	0.857	0.514***		0.011		-	133‒253
	Ppsm23	8	0.81	0.816	0.008		8	0.864	0.784	-0.102		7	0.75	0.83	0.097		0.025		-	392‒412
	Ppsm10	1	0	0	na		1	0	0	na		1	0	0	na		-		-	220
	Pun2	3	0.604	0.58	-0.042		3	0.625	0.57	-0.097		3	0.583	0.601	0.029		-0.018		-	80‒84
	Pun65	6	0.688	0.744	0.076		5	0.667	0.736	0.094		6	0.708	0.74	0.043		0.017		-	150‒160
	Ppsm9	1	0	0	na		1	0	0	na		1	0	0	na		-		-	247
	Ppgm35	2	0.021	0.021	0.000		1	0	0	na		2	0.042	0.042	0.000		0.000		-	325‒345
	Umf5	1	0	0	na		1	0	0	na		1	0	0	na		-		-	179
	Ppsm8	2	0.188	0.172	-0.093		2	0.208	0.19	-0.095		2	0.167	0.156	-0.070		-0.017		-	203‒209
	Pun7	5	0.625	0.769	0.187		5	0.583	0.755	0.228		5	0.667	0.789	0.155		-0.009		-	89‒105
	Ppsm22	2	0.042	0.041	-0.011		2	0.042	0.042	0.000		2	0.042	0.042	0.000		-0.021		-	242‒244
	Ppsm7	-	na	na	na		-	na	na	na		-	na	na	na		na		na	na
	Ppsm6	2	0.396	0.389	-0.017		2	0.5	0.42	-0.190		2	0.292	0.362	0.195		-0.011		-	231‒232
	Ppsm21	1	0	0	na		1	0	0	na		1	0	0	na		-		-	193
	Ppsm20	14	0.696	0.763	0.089		11	0.609	0.78	0.219		11	0.783	0.743	-0.053		0.005		-	194‒236
	Ppgm15	1	0	0	na		1	0	0	na		1	0	0	na		-		-	185
	Ppsm5	2	0.063	0.061	-0.022		2	0.042	0.042	0.000		2	0.083	0.082	-0.022		-0.014		-	217‒229
	Pun99	11	0.646	0.596	-0.084		8	0.667	0.618	-0.079		9	0.625	0.574	-0.088		0.000		-	157‒169
	Ppsm4	13	0.745	0.847	0.121		10	0.739	0.849	0.129		10	0.75	0.858	0.126		-0.015		-	226‒276
	Ppsm3	9	0.625	0.698	0.105		8	0.708	0.751	0.057		7	0.542	0.648	0.164		-0.003		-	166‒268
	Stn19	4	0.625	0.525	-0.191		3	0.542	0.531	-0.020		3	0.708	0.525	-0.348		-0.013		-	168‒178
	Ppsm19	5	0.314	0.344	0.086		4	0.353	0.395	0.107		3	0.278	0.299	0.071		-0.011		-	240‒250
	Ppsm2	5	0.521	0.605	0.139		5	0.583	0.689	0.154		4	0.458	0.495	0.075		0.039		-	179‒191
	Ppsm18	2	0.083	0.081	-0.033		2	0.083	0.082	-0.022		2	0.083	0.082	-0.022		-0.021		-	288‒289
	Ppsm17	1	0	0	na		1	0	0	na		1	0	0	na		-		-	204
	Ppsm24	3	0.292	0.301	0.032		3	0.375	0.351	-0.070		2	0.208	0.255	0.184		-0.012		-	290‒294
	GAest30	4	0.667	0.585	-0.140		3	0.625	0.589	-0.062		4	0.708	0.589	-0.203		-0.014		-	250‒256
	Ppsm14	13	0.826	0.863	0.043		10	0.87	0.864	-0.007		11	0.783	0.856	0.085		0.008		-	249‒283
	JF-YON (18 females and 17 males)
	Ppsm1	-	na	na	na		-	na	na	na		-	na	na	na		na		na	na
	Ppsm15	7	0.771	0.718	-0.075		6	0.778	0.737	-0.055		6	0.765	0.702	-0.089		-0.007		-	394‒424
	Ppsm16	2	0.118	0.112	-0.048		2	0.111	0.108	-0.030		2	0.125	0.121	-0.034		-0.029		-	447‒449
	Ppsm13	4	0.2	0.239	0.162		3	0.167	0.16	-0.041		3	0.235	0.318	0.260		0.016		-	276‒282
	Ppsm12	7	0.559	0.638	0.124		6	0.588	0.557	-0.056		7	0.529	0.721	0.265		-0.002		-	245‒258
	Ppsm11	2	0.4	0.505	0.208		2	0.5	0.513	0.025		2	0.294	0.493	0.403		0.008		-	195‒199
	Pun234	6	0.429	0.416	-0.031		4	0.444	0.422	-0.054		6	0.412	0.414	0.004		-0.010		-	156‒170
	Pun116	10	0.743	0.79	0.060		10	0.667	0.799	0.166		8	0.824	0.75	-0.098		0.035		-	147‒213
	Ppsm23	4	0.385	0.328	-0.171		3	0.308	0.279	-0.103		3	0.462	0.381	-0.210		-0.010		-	388‒393
	Ppsm10	1	0	0	na		1	0	0	na		1	0	0	na		-		-	220
	Pun2	2	0.057	0.056	-0.015		2	0.111	0.108	-0.030		1	0	0	na		0.027		-	82‒84
	Pun65	5	0.429	0.406	-0.055		4	0.5	0.485	-0.030		4	0.353	0.318	-0.110		0.010		-	154‒172
	Ppsm9	1	0	0	na		1	0	0	na		1	0	0	na		-		-	247
	Ppgm35	2	0.059	0.058	-0.015		2	0.118	0.114	-0.032		1	0	0	na		0.031		-	325‒335
	Umf5	1	0	0	na		1	0	0	na		1	0	0	na		-		-	179
	Ppsm8	4	0.514	0.517	0.005		4	0.5	0.498	-0.003		4	0.529	0.535	0.010		0.003		-	187‒227
	Pun7	3	0.514	0.527	0.024		3	0.556	0.56	0.009		3	0.471	0.483	0.027		0.014		-	95‒101
	Ppsm22	2	0.029	0.029	0		2	0.056	0.056	0.000		1	0	0	na		-0.002		-	225‒242
	Ppsm7	-	na	na	na		-	na	na	na		-	na	na	na		na		na	na
	Ppsm6	1	0	0	na		1	0	0	na		1	0	0	na		-		-	232
	Ppsm21	1	0	0	na		1	0	0	na		1	0	0	na		-		-	193
	Ppsm20	6	0.829	0.716	-0.158		5	0.889	0.712	-0.248		6	0.765	0.733	-0.043		-0.019		-	181‒212
	Ppgm15	1	0	0	na		1	0	0	na		1	0	0	na		-		-	185
	Ppsm5	3	0.343	0.395	0.133		2	0.389	0.438	0.112		3	0.294	0.349	0.158		0.002		-	223‒232
	Pun99	6	0.571	0.524	-0.091		6	0.667	0.569	-0.172		5	0.471	0.487	0.034		-0.021		-	146‒165
	Ppsm4	9	0.8	0.789	-0.014		9	0.944	0.843	-0.120		7	0.647	0.733	0.118		-0.003		-	240‒258
	Ppsm3	9	0.8	0.667	-0.199		7	0.722	0.716	-0.009		5	0.882	0.586	-0.505		0.040		-	168‒210
	Stn19	3	0.206	0.19	-0.085		2	0.235	0.213	-0.103		3	0.176	0.169	-0.043		-0.014		-	170‒174
	Ppsm19	4	0.588	0.652	0.098		4	0.778	0.691	-0.125		4	0.375	0.56	0.331		0.066		-	242‒247
	Ppsm2	2	0.143	0.183	0.220		2	0.167	0.248	0.329		2	0.118	0.114	-0.032		0.000		-	181‒197
	Ppsm18	2	0.314	0.403	0.219		2	0.389	0.477	0.185		2	0.235	0.301	0.220		0.050		-	289‒290
	Ppsm17	1	0	0	na		1	0	0	na		1	0	0	na		-		-	204
	Ppsm24	5	0.343	0.331	-0.036		5	0.444	0.389	-0.143		4	0.235	0.274	0.141		-0.012		-	290‒294
	GAest30	10	0.857	0.816	-0.050		10	0.778	0.856	0.092		7	0.941	0.783	-0.202		-0.011		-	250‒286
	Ppsm14	5	0.286	0.308	0.074		5	0.333	0.306	-0.091		4	0.235	0.318	0.260		-0.020		-	253‒269
	JF-TAI (30 females and 18 males)
	Ppsm1	-	na	na	na		-	na	na	na		-	na	na	na		na		na	na
	Ppsm15	9	0.854	0.815	-0.048		8	0.9	0.825	-0.091		7	0.778	0.804	0.033		-0.004		-	397‒432
	Ppsm16	10	0.583	0.886	0.342		9	0.714	0.901	0.207		7	0.4	0.9	0.556		-0.031		-	447‒469
	Ppsm13	8	0.867	0.867	0.001		8	0.862	0.851	-0.013		8	0.875	0.871	-0.005		0.022		-	276‒350
	Ppsm12	6	0.771	0.76	-0.015		6	0.8	0.757	-0.057		6	0.722	0.779	0.073		-0.015		-	245‒253
	Ppsm11	3	0.5	0.531	0.059		3	0.533	0.532	-0.003		3	0.444	0.544	0.183		-0.019		-	195‒199
	Pun234	20	0.947	0.936	-0.012		18	0.96	0.937	-0.025		12	0.923	0.923	0.000		0.009		-	158‒237
	Pun116	15	0.936	0.878	-0.066		15	0.9	0.859	-0.047		11	1	0.903	-0.108		0.008		-	127‒193
	Ppsm23	-	na	na	na		-	na	na	na		-	na	na	na		na		na	na
	Ppsm10	8	0.729	0.754	0.032		7	0.767	0.779	0.015		7	0.667	0.724	0.079		-0.013		-	220‒238
	Pun2	7	0.479	0.504	0.048		5	0.467	0.51	0.086		6	0.5	0.505	0.010		-0.021		-	80‒96
	Pun65	9	0.891	0.87	-0.025		9	0.893	0.858	-0.041		9	0.889	0.877	-0.013		0.010		-	150‒170
	Ppsm9	1	0	0	na		1	0	0	na		1	0	0	na		-		-	247
	Ppgm35	2	0.25	0.281	0.110		2	0.3	0.305	0.015		2	0.167	0.248	0.329		-0.018		-	325‒335
	Umf5	1	0	0	na		1	0	0	na		1	0	0	na		-		-	179
	Ppsm8	6	0.729	0.73	0.001		4	0.733	0.736	0.004		6	0.722	0.721	-0.002		-0.001		-	187‒233
	Pun7	3	0	0.353	1.000***		3	0	0.439	1		2	0	0.25	1		-0.076		-	92‒99
	Ppsm22	3	0.304	0.417	0.270		2	0.276	0.374	0.263		3	0.353	0.494	0.286		-0.006		-	225‒242
	Ppsm7	-	na	na	na		-	na	na	na		-	na	na	na		na		na	na
	Ppsm6	1	0	0	na		1	0	0	na		1	0	0	na		-		-	232
	Ppsm21	1	0	0	na		1	0	0	na		1	0	0	na		-		-	193
	Ppsm20	7	0.479	0.456	-0.052		6	0.467	0.405	-0.152		5	0.5	0.541	0.076		0.001		-	182‒193
	Ppgm15	1	0	0	na		1	0	0	na		1	0	0	na		-		-	185
	Ppsm5	4	0.375	0.327	-0.147		4	0.467	0.391	-0.192		3	0.222	0.209	-0.063		0.022		-	217‒241
	Pun99	8	0.83	0.849	0.023		8	0.828	0.839	0.013		7	0.833	0.874	0.047		-0.008		-	147‒170
	Ppsm4	11	0.783	0.858	0.088		8	0.862	0.847	-0.017		10	0.647	0.893	0.276		-0.014		-	236‒278
	Ppsm3	18	0.909	0.913	0.004		14	0.885	0.905	0.023		15	0.944	0.92	-0.027		0.004		-	174‒266
	Stn19	5	0.625	0.627	0.003		5	0.633	0.629	-0.007		5	0.611	0.632	0.034		-0.010		-	160‒178
	Ppsm19	-	na	na	na		-	na	na	na		-	na	na	na		na		na	na
	Ppsm2	9	0.75	0.789	0.049		8	0.733	0.784	0.065		9	0.778	0.802	0.031		-0.006		-	181‒215
	Ppsm18	3	0.5	0.479	-0.045		3	0.567	0.462	-0.226		3	0.389	0.513	0.242		-0.009		-	289‒291
	Ppsm17	2	0.234	0.272	0.138		2	0.233	0.209	-0.115		2	0.235	0.375	0.373		0.026		-	202‒204
	Ppsm24	4	0.417	0.397	-0.049		3	0.267	0.27	0.011		4	0.667	0.57	-0.169		0.079		-	291‒294
	GAest30	9	0.791	0.833	0.051		9	0.8	0.848	0.057		7	0.769	0.814	0.055		-0.013		-	250‒286
	Ppsm14	8	0.745	0.756	0.016		8	0.733	0.751	0.024		6	0.765	0.779	0.019		-0.014		-	259‒277
	JB-HAM (24 females and 24 males)
	Ppsm1	-	na	na	na		-	na	na	na		-	na	na	na		na		na	na
	Ppsm15	11	0.468	0.441	-0.062		10	0.565	0.541	-0.046		7	0.375	0.34	-0.104		0.012		-	401‒442
	Ppsm16	4	0.702	0.609	-0.153		2	0.391	0.415	0.057		4	1	0.602	-0.660***		0.274***		443 (100.0)	447‒451
	Ppsm13	2	0.5	0.378	-0.324		1	0	0	na		2	1	0.5	-1.000***		0.500***		278 (100.0)	256
	Ppsm12	4	0.583	0.481	-0.213		2	0.167	0.156	-0.070		4	1	0.643	-0.555***		0.285***		256‒261 (100.0)	251‒255
	Ppsm11	9	0.844	0.818	-0.032		9	0.727	0.813	0.105		8	0.957	0.686	-0.395***		0.156**		195 (100.0) [1]	194‒202
	Pun234	21	1	0.884	-0.131		19	1	0.918	-0.090		11	1	0.726	-0.378***		0.130***		154‒160 (100.0)	161‒215
	Pun116	15	0.936	0.848	-0.104		13	0.87	0.855	-0.017		11	1	0.704	-0.421***		0.151***		137 (100.0)	119‒205
	Ppsm23	6	0.787	0.696	-0.131		5	0.565	0.591	0.043		5	1	0.635	-0.575***		0.210***		399 (100.0)	387‒402
	Ppsm10	7	0.894	0.786	-0.137		7	0.783	0.743	-0.053		6	1	0.682	-0.466***		0.169***		220 (100.0) [1]	218‒240
	Pun2	7	0.708	0.655	-0.081		4	0.417	0.443	0.059		7	1	0.65	-0.538***		0.280***		82 (100.0)	90‒126
	Pun65	6	0.667	0.626	-0.064		5	0.333	0.457	0.270		5	1	0.647	-0.546***		0.210***		152 (87.5)	146‒158
	Ppsm9	4	0.854	0.68	-0.257		3	0.708	0.565	-0.253		4	1	0.602	-0.660***		0.243***		247 (100.0)	250‒252
	Ppgm35	6	0.75	0.692	-0.083		4	0.5	0.541	0.075		5	1	0.649	-0.540***		0.243***		325 (100.0)	343‒357
	Umf5	3	0.617	0.632	0.023		2	0.217	0.455	0.522		3	1	0.616	-0.624***		0.257***		179 (100.0)	159‒181
	Ppsm8	4	0.625	0.562	-0.113		3	0.25	0.32	0.218		4	1	0.59	-0.696***		0.315***		203 (100.0)	211‒219
	Pun7	11	0.894	0.791	-0.129		9	0.783	0.675	-0.160		8	1	0.71	-0.408***		0.217***		93 (100.0)	90‒112
	Ppsm22	8	0.75	0.67	-0.120		5	0.5	0.518	0.035		7	1	0.636	-0.573***		0.240***		240 (100.0)	244‒265
	Ppsm7	-	na	na	na		-	na	na	na		-	na	na	na		na		na	na
	Ppsm6	4	0.708	0.568	-0.247		3	0.417	0.414	-0.007		3	1	0.54	-0.852***		0.272***		232 (100.0)	229‒239
	Ppsm21	2	0.5	0.378	-0.324		1	0	0	na		2	1	0.5	-1.000***		0.500***		193 (100.0)	191
	Ppsm20	3	0.729	0.648	-0.125		2	0.458	0.504	0.090		3	1	0.608	-0.645***		0.246***		190 (100.0)	176‒178
	Ppgm15	4	0.625	0.559	-0.118		2	0.25	0.284	0.121		4	1	0.602	-0.660***		0.338***		185 (100.0)	263‒295
	Ppsm5	6	0.833	0.75	-0.111		5	0.75	0.712	-0.053		6	0.917	0.638	-0.438***		0.179***		229 (100.0) [2]	208‒235
	Pun99	10	0.729	0.708	-0.030		6	0.458	0.498	0.080		9	1	0.688	-0.453***		0.275***		164 (100.0)	153‒218
	Ppsm4	10	0.913	0.839	-0.088		9	0.913	0.871	-0.049		8	0.913	0.772	-0.183		0.041		-	218‒246
	Ppsm3	11	0.875	0.793	-0.103		9	0.833	0.813	-0.026		9	0.917	0.688	-0.332		0.100		-	158‒192
	Stn19	3	0.75	0.661	-0.134		2	0.5	0.507	0.014		3	1	0.616	-0.624***		0.258***		174 (100.0)	158‒160
	Ppsm19	4	0.778	0.71	-0.095		3	0.565	0.585	0.034		4	1	0.659	-0.517***		0.219***		238 (100.0)	233‒239
	Ppsm2	4	0.708	0.588	-0.205		3	0.417	0.415	-0.004		4	1	0.575	-0.739***		0.269***		179 (100.0)	181‒187
	Ppsm18	11	0.875	0.762	-0.149		8	0.75	0.659	-0.139		7	1	0.681	-0.468***		0.212***		288 (100.0)	250‒286
	Ppsm17	2	0.5	0.378	-0.324		1	0	0	na		2	1	0.5	-1.000***		0.500***		204 (100.0)	192
	Ppsm24	6	0.729	0.612	-0.191		6	0.75	0.654	-0.147		5	0.708	0.557	-0.272		0.021		-	286‒295
	GAest30	4	0.234	0.638	0.633***		4	0.478	0.611	0.217		4	0	0.663	1.000***		0.002		-	226‒234‡
	Ppsm14	31	0.933	0.916	-0.019		26	0.864	0.973	0.112		16	1	0.738	-0.355***		0.127*		277 (100.0)	273‒391
	JB-WAT (24 females and 24 males)
	Ppsm1	-	na	na	na		-	na	na	na		-	na	na	na		na		na	na
	Ppsm15	6	0.375	0.38	0.013		4	0.292	0.333	0.125		5	0.458	0.415	-0.105		0.029		-	402‒440
	Ppsm16	3	0.729	0.593	-0.230		2	0.458	0.402	-0.140		3	1	0.63	-0.588***		0.226***		443 (87.5)	449‒451
	Ppsm13	2	0.5	0.378	-0.324		1	0	0	na		2	1	0.5	-1.000***		0.500***		278 (100.0)	256
	Ppsm12	4	0.553	0.419	-0.319		2	0.087	0.085	-0.023		3	1	0.521	-0.920***		0.416***		256‒261 (100.0)	251‒255
	Ppsm11	8	0.875	0.81	-0.080		6	0.75	0.726	-0.034		7	1	0.707	-0.414***		0.203***		195 (100.0)	194‒202
	Pun234	12	0.896	0.857	-0.045		10	0.792	0.876	0.096		9	1	0.683	-0.464***		0.164***		160 (100.0)	161‒211
	Pun116	13	0.958	0.871	-0.100		12	0.917	0.888	-0.033		9	1	0.714	-0.401***		0.147***		137 (100.0)	119‒197
	Ppsm23	6	0.745	0.714	-0.043		5	0.5	0.586	0.147		6	1	0.663	-0.508***		0.221***		399 (100.0)	387‒402
	Ppsm10	8	0.723	0.687	-0.053		6	0.435	0.492	0.116		6	1	0.663	-0.508***		0.267***		220 (100.0)	218‒244
	Pun2	7	0.813	0.778	-0.044		6	0.625	0.734	0.148		5	1	0.675	-0.482***		0.170***		82 (100.0)	90‒126
	Pun65	6	0.708	0.625	-0.133		4	0.417	0.445	0.063		4	1	0.613	-0.631***		0.263***		152 (100.0)	142‒156
	Ppsm9	4	0.729	0.65	-0.121		2	0.458	0.489	0.063		4	1	0.622	-0.607***		0.250***		247 (100.0)	250‒252
	Ppgm35	5	0.646	0.591	-0.092		4	0.292	0.33	0.115		5	1	0.622	-0.607***		0.322***		325 (100.0)	339‒359
	Umf5	3	0.574	0.497	-0.156		2	0.13	0.2	0.347		3	1	0.557	-0.795***		0.371***		179 (100.0)	159‒181
	Ppsm8	4	0.66	0.586	-0.125		3	0.333	0.416	0.198		3	1	0.575	-0.739***		0.269***		203 (100.0)	211‒219
	Pun7	8	0.809	0.738	-0.096		7	0.609	0.63	0.034		6	1	0.668	-0.496***		0.210***		93 (100.0)	90‒112
	Ppsm22	5	0.688	0.632	-0.088		3	0.375	0.408	0.080		5	1	0.636	-0.573***		0.292***		240 (100.0)	250‒259
	Ppsm7	-	na	na	na		-	na	na	na		-	na	na	na		na		na	na
	Ppsm6	4	0.723	0.669	-0.081		3	0.435	0.48	0.095		4	1	0.649	-0.540***		0.262***		232 (100.0)	229‒239
	Ppsm21	2	0.5	0.378	-0.324		1	0	0	na		2	1	0.5	-1.000***		0.500***		193 (100.0)	191
	Ppsm20	3	0.708	0.655	-0.082		2	0.417	0.498	0.164		3	1	0.627	-0.595***		0.243***		190 (100.0)	176‒178
	Ppgm15	3	0.583	0.478	-0.221		2	0.167	0.156	-0.070		3	1	0.557	-0.795***		0.400***		185 (100.0)	263‒295
	Ppsm5	5	0.723	0.695	-0.040		4	0.5	0.543	0.078		5	0.957	0.641	-0.492***		0.257***		229 (100.0)	223‒235
	Pun99	7	0.745	0.664	-0.121		5	0.5	0.452	-0.106		5	1	0.655	-0.526***		0.286***		164 (100.0)	153‒218
	Ppsm4	8	0.771	0.685	-0.125		7	0.792	0.744	-0.065		5	0.75	0.56	-0.340		0.091		-	218‒246
	Ppsm3	8	0.83	0.756	-0.098		7	0.696	0.696	0.000		5	0.958	0.65	-0.474***		0.195***		194 (100.0)	158‒236
	Stn19	3	0.596	0.592	-0.007		2	0.208	0.364	0.428		3	1	0.611	-0.638***		0.302***		174 (100.0)	158‒160
	Ppsm19	4	0.792	0.72	-0.100		3	0.583	0.614	0.050		4	1	0.657	-0.523***		0.206***		238 (100.0)	233‒239
	Ppsm2	3	0.532	0.414	-0.284		2	0.043	0.043	0.000		3	1	0.521	-0.920***		0.464***		179 (100.0)	181‒187
	Ppsm18	7	0.854	0.723	-0.182		6	0.708	0.595	-0.190		5	1	0.668	-0.498***		0.221***		288 (100.0)	270‒282
	Ppsm17	2	0.5	0.378	-0.324		1	0	0	na		2	1	0.5	-1.000***		0.500***		204 (100.0)	192
	Ppsm24	5	0.792	0.691	-0.145		5	0.833	0.773	-0.079		5	0.75	0.57	-0.316		0.055		-	286‒295
	GAest30	4	0.4	0.675	0.407*		4	0.818	0.646	-0.266		4	0	0.719	1.000***		-0.026		-	226‒234‡
	Ppsm14	26	0.936	0.914	-0.025		23	0.875	0.93	0.059		17	1	0.76	-0.316***		0.133***		277 (95.7)	249‒385
	CA-FLO (8 females and 40 males)
	Ppsm1	-	na	na	na		-	na	na	na		-	na	na	na		na		na	na
	Ppsm15	2	0.021	0.021	0.000		1	0	0	na		2	0.025	0.025	0.000		-0.031		-	410‒414
	Ppsm16	1	0	0	na		1	0	0	na		1	0	0	na		-		-	445
	Ppsm13	3	0.854	0.5	-0.710***		2	0.125	0.125	0.000		2	1	0.5	-1.000***		0.337**		284 (100.0)	260‒262
	Ppsm12	3	0.833	0.496	-0.679***		1	0	0	na		3	1	0.513	-0.951***		0.363*		245‒251 (100.0)	247
	Ppsm11	2	0.833	0.488	-0.709***		1	0	0	na		2	1	0.5	-1.000***		0.375*		193 (100.0)	180
	Pun234	32	0.978	0.881	-0.111		14	0.875	0.991	0.117		26	1	0.829	-0.206***		0.097*		162‒164 (100.0)	232‒324
	Pun116	9	0.854	0.608	-0.404***		2	0.125	0.125	0.000		8	1	0.648	-0.544***		0.226		145‒189 (100.0)	135‒139
	Ppsm23	4	0.875	0.534	-0.639***		3	0.25	0.241	-0.037		3	1	0.524	-0.907***		0.301*		371 (100.0)	387‒391
	Ppsm10	6	0.833	0.552	-0.509***		4	0.375	0.348	-0.077		4	0.925	0.531	-0.741***		0.271*		237 (100.0) [1]	223‒243
	Pun2	3	0.833	0.5	-0.667***		1	0	0	na		3	1	0.513	-0.951***		0.374*		82 (100.0)	98‒100
	Pun65	3	0.854	0.511	-0.671***		2	0.125	0.125	0		3	1	0.513	-0.951***		0.336*		146 (100.0)	134‒136
	Ppsm9	2	0.833	0.488	-0.709***		1	0	0	na		2	1	0.5	-1.000***		0.375*		247 (100.0)	250
	Ppgm35	8	0.896	0.648	-0.381***		2	0.375	0.321	-0.167		8	1	0.633	-0.579***		0.289*		345 (100.0)	339‒355
	Umf5	2	0.778	0.478	-0.628*		1	0	0	na		2	1	0.5	-1.000***		0.391*		179 (100.0)	159
	Ppsm8	5	0.875	0.545	-0.604***		2	0.25	0.232	-0.077		4	1	0.536	-0.865***		0.307***		211 (100.0)	219‒227
	Pun7	6	0.917	0.543	-0.690***		4	0.5	0.438	-0.143		3	1	0.513	-0.951***		0.242***		99‒101 (100.0)	90‒102
	Ppsm22	2	0.833	0.488	-0.709***		1	0	0	na		2	1	0.5	-1.000***		0.375*		242 (100.0)	244
	Ppsm7	-	na	na	na		-	na	na	na		-	na	na	na		na		na	na
	Ppsm6	3	0.833	0.5	-0.667***		1	0	0	na		3	1	0.513	-0.951***		0.374*		232 (100.0)	233‒235
	Ppsm21	2	0.833	0.488	-0.709***		1	0	0	na		2	1	0.5	-1.000***		0.375*		193 (100.0)	191
	Ppsm20	6	0.255	0.236	-0.082		2	0.125	0.125	0		6	0.282	0.258	-0.093		-0.005		-	184‒198
	Ppgm15	4	0.854	0.599	-0.425*		2	0.125	0.339	0.632		4	1	0.584	-0.711***		0.277*		185 (100.0)	305‒309
	Ppsm5	3	0.833	0.5	-0.667***		1	0	0	na		3	1	0.513	-0.951***		0.374*		217 (100.0)	220‒232
	Pun99	3	0.833	0.533	-0.564***		1	0	0	na		3	1	0.565	-0.769***		0.312*		168‒169 (100.0)	159
	Ppsm4	5	0.833	0.632	-0.318		2	0.25	0.232	-0.077		5	0.95	0.613	-0.549***		0.344***		246 (100.0)	226‒236
	Ppsm3	6	0	0.521	1.000***		-	na	na	na		6	0	0.521	1.000***		-		178‒209 (100.0)†	-
	Stn19	4	0.833	0.508	-0.639***		1	0	0	na		4	1	0.525	-0.905***		0.362*		168‒172 (100.0)	160‒162
	Ppsm19	3	0.833	0.5	-0.667***		1	0	0	na		3	1	0.513	-0.951***		0.374*		236 (100.0)	245‒249
	Ppsm2	1	0	0	na		1	0	0	na		1	0	0	na		-		-	181
	Ppsm18	2	0.833	0.488	-0.709***		1	0	0	na		2	1	0.5	-1.000***		0.375*		288 (100.0)	291
	Ppsm17	2	0.833	0.488	-0.709***		1	0	0	na		2	1	0.5	-1.000***		0.375*		204 (100.0)	192
	Ppsm24	3	0.833	0.496	-0.679***		1	0	0	na		3	1	0.513	-0.951***		0.363*		288‒289 (100.0)	290
	GAest30	7	0.949	0.68	-0.396***		3	0.5	0.708	0.294		7	1	0.647	-0.544***		0.212		228 (100.0)	272‒284
	Ppsm14	34	1	0.882	-0.133		11	1	0.955	-0.047		28	1	0.838	-0.193***		0.098**		291‒305 (100.0)	319‒445
	EE-HEL (24 females and 24 males)
	Ppsm1	6	0.563	0.594	0.053		3	0.5	0.602	0.170		6	0.625	0.589	-0.062		-0.005		-	298‒308
	Ppsm15	24	0.958	0.95	-0.009		21	0.917	0.947	0.033		21	1	0.954	-0.048		-0.002		-	404‒456
	Ppsm16	5	0.625	0.508	-0.230		2	0.25	0.223	-0.122		5	1	0.615	-0.626***		0.294***		453‒457 (100.0)	445‒447
	Ppsm13	3	0.708	0.574	-0.234		2	0.417	0.382	-0.090		3	1	0.572	-0.747***		0.284***		280 (100.0)	256‒258
	Ppsm12	5	0.521	0.414	-0.259		2	0.042	0.042	0.000		4	1	0.542	-0.846***		0.451***		250-252 (100.0)	251‒263
	Ppsm11	7	0.667	0.65	-0.025		6	0.333	0.552	0.396		3	1	0.586	-0.706***		0.219***		197 (100.0)	186‒198
	Pun234	33	0.957	0.945	-0.012		15	0.909	0.913	0.005		26	1	0.957	-0.044		0.018		200‒250 (100.0)	159‒209
	Pun116	32	0.609	0.89	0.316***		23	0.5	0.975	0.487***		14	0.708	0.632	-0.120		0.189***		160 (91.7)	131‒231
	Ppsm23	16	0.813	0.855	0.050		12	0.833	0.869	0.041		12	0.792	0.65	-0.217		0.198***		390 (100.0) [1]	379‒402
	Ppsm10	7	0.917	0.73	-0.256		5	0.833	0.642	-0.298		5	1	0.653	-0.531***		0.199***		222 (100.0)	218‒232
	Pun2	7	0.667	0.579	-0.152		6	0.333	0.304	-0.095		6	1	0.623	-0.605***		0.327***		82 (100.0) [1]	84‒108
	Pun65	10	0.875	0.806	-0.086		7	0.792	0.764	-0.036		7	0.958	0.677	-0.416***		0.188***		152 (100.0)	134‒156
	Ppsm9	3	0.708	0.648	-0.092		2	0.417	0.498	0.164		3	1	0.616	-0.624***		0.243***		247 (100.0)	251‒252
	Ppgm35	7	0.563	0.453	-0.240		5	0.125	0.162	0.229		3	1	0.521	-0.920***		0.391***		325 (100.0)	335‒349
	Umf5	1	0	0	na		1	0	0	na		1	0	0	na		-		-	181
	Ppsm8	4	0.542	0.424	-0.279		3	0.083	0.082	-0.011		3	1	0.521	-0.920***		0.442***		203 (100.0)	211‒217
	Pun7	7	0.708	0.714	0.007		6	0.458	0.601	0.237		5	0.958	0.663	-0.445*		0.202***		90 (95.8) [1]	88‒100
	Ppsm22	14	0.833	0.824	-0.012		9	0.667	0.725	0.080		12	1	0.754	-0.327***		0.183***		240‒242 (100.0)	264‒288
	Ppsm7	8	0.696	0.641	-0.086		3	0.417	0.441	0.055		7	1	0.739	-0.353		0.161***		125‒143 (100.0)	73‒77
	Ppsm6	5	0.875	0.668	-0.309		4	0.75	0.533	-0.408		3	1	0.627	-0.595***		0.231***		232 (100.0)	231‒239
	Ppsm21	2	0.5	0.378	-0.324		1	0	0	na		2	1	0.5	-1.000***		0.500***		193 (100.0)	191
	Ppsm20	4	0.5	0.392	-0.275		1	0	0	na		4	1	0.559	-0.789***		0.441***		192‒200 (100.0)	172‒176
	Ppgm15	2	0.208	0.188	-0.106		1	0	0	na		2	0.417	0.335	-0.243		0.196		-	263
	Ppsm5	11	0.813	0.782	-0.039		9	0.667	0.775	0.140		7	0.958	0.671	-0.428***		0.138***		220‒229 (95.9) [2]	208‒241
	Pun99	8	0.596	0.535	-0.114		5	0.292	0.27	-0.081		6	0.913	0.667	-0.369		0.229***		156‒170 (91.3)	157‒167
	Ppsm4	15	0.917	0.848	-0.082		12	0.833	0.832	-0.001		9	1	0.784	-0.275		0.087*		246 (70.8)	222‒268
	Ppsm3	43	0.958	0.965	0.006		30	1	0.976	-0.025		22	0.917	0.897	-0.022		0.056***		168‒172 (79.2)	162‒272
	Stn19	4	0.723	0.645	-0.121		3	0.458	0.462	0.008		4	1	0.632	-0.581***		0.264***		176 (100.0)	158‒162
	Ppsm19	4	0.542	0.428	-0.265		2	0.083	0.082	-0.022		4	1	0.542	-0.846***		0.423***		238‒240 (100.0)	233‒235
	Ppsm2	4	0.792	0.657	-0.205		2	0.583	0.495	-0.179		4	1	0.63	-0.588***		0.249***		179 (100.0)	175‒181
	Ppsm18	10	0.75	0.686	-0.093		5	0.5	0.453	-0.104		9	1	0.709	-0.410***		0.262***		289-291 (100.0)	254‒268
	Ppsm17	2	0.5	0.378	-0.324		1	0	0	na		2	1	0.5	-1.000***		0.500***		204 (100.0)	192
	Ppsm24	3	0.354	0.305	-0.160		3	0.5	0.405	-0.235		3	0.208	0.194	-0.075		0.038		-	287‒292
	GAest30	15	0.417	0.898	0.536***		12	0.833	0.884	0.057		12	0	0.917	1.000***		-0.004		-	226‒268‡
	Ppsm14	45	0.958	0.955	-0.003		30	0.917	0.978	0.063		26	1	0.856	-0.168		0.075***		277‒291 (100.0)	263‒443
	EE-PYO (24 females and 24 males)
	Ppsm1	1	0	0	na		1	0	0	na		1	0	0	na		-		-	306
	Ppsm15	5	0.375	0.435	0.138		4	0.333	0.483	0.310		3	0.417	0.392	-0.062		-0.010		-	444‒454
	Ppsm16	2	0.5	0.378	-0.324		1	0	0	na		2	1	0.5	-1.000***		0.500***		455 (100.0)	447
	Ppsm13	2	0.5	0.378	-0.324		1	0	0	na		2	1	0.5	-1.000***		0.500***		280 (100.0)	256
	Ppsm12	2	0.5	0.378	-0.324		1	0	0	na		2	1	0.5	-1.000***		0.500***		252 (100.0)	257
	Ppsm11	2	0.5	0.378	-0.324		1	0	0	na		2	1	0.5	-1.000***		0.500***		197 (100.0)	188
	Pun234	1	0	0	na		1	0	0	na		1	0	0	na		-		-	173
	Pun116	3	0.542	0.423	-0.280		2	0.083	0.082	-0.022		3	1	0.521	-0.920***		0.442***		160 (100.0)	139‒143
	Ppsm23	2	0.5	0.378	-0.324		1	0	0	na		2	1	0.5	-1.000***		0.500***		390 (100.0)	387
	Ppsm10	2	0.5	0.378	-0.324		1	0	0	na		2	1	0.5	-1.000***		0.500***		222 (100.0)	220
	Pun2	2	0.5	0.378	-0.324		1	0	0	na		2	1	0.5	-1.000***		0.500***		82 (100.0)	92
	Pun65	2	0.5	0.378	-0.324		1	0	0	na		2	1	0.5	-1.000***		0.500***		154 (100.0)	136
	Ppsm9	2	0.5	0.378	-0.324		1	0	0	na		2	1	0.5	-1.000***		0.500***		247 (100.0)	252
	Ppgm35	2	0.5	0.378	-0.324		1	0	0	na		2	1	0.5	-1.000***		0.500***		325 (100.0)	343
	Umf5	1	0	0	na		1	0	0	na		1	0	0	na		-		-	181
	Ppsm8	2	0.5	0.378	-0.324		1	0	0	na		2	1	0.5	-1.000***		0.500***		203 (100.0)	215
	Pun7	2	0.563	0.425	-0.325		2	0.167	0.156	-0.070		2	0.958	0.5	-0.917***		0.366***		90 (100.0) [4]	94
	Ppsm22	2	0.5	0.378	-0.324		1	0	0	na		2	1	0.5	-1.000***		0.500***		242 (100.0)	268
	Ppsm7	2	0.5	0.378	-0.324		1	0	0	na		2	1	0.5	-1.000***		0.500***		141 (100.0)	75
	Ppsm6	2	0.5	0.378	-0.324		1	0	0	na		2	1	0.5	-1.000***		0.500***		232 (100.0)	235
	Ppsm21	2	0.511	0.383	-0.333		1	0	0	na		2	1	0.5	-1.000***		0.495***		193 (100.0)	191
	Ppsm20	2	0.5	0.378	-0.324		1	0	0	na		2	1	0.5	-1.000***		0.500***		192 (100.0)	172‒176
	Ppgm15	2	0.5	0.378	-0.324		1	0	0	na		2	1	0.5	-1.000***		0.500***		185 (100.0)	263
	Ppsm5	2	0.5	0.378	-0.324		1	0	0	na		2	1	0.5	-1.000***		0.500***		229 (100.0)	235
	Pun99	4	0.479	0.398	-0.202		1	0	0	na		4	0.958	0.629	-0.524***		0.344***		168‒170 (95.8)	167
	Ppsm4	2	0.5	0.378	-0.324		1	0	0	na		2	1	0.5	-1.000***		0.500***		246 (100.0)	226
	Ppsm3	5	0.604	0.545	-0.108		4	0.208	0.232	0.102		5	1	0.608	-0.645***		0.369***		192 (100.0)	210‒216
	Stn19	2	0.5	0.378	-0.324		1	0	0	na		2	1	0.5	-1.000***		0.500***		176 (100.0)	158
	Ppsm19	2	0.5	0.378	-0.324		1	0	0	na		2	1	0.5	-1.000***		0.500***		242 (100.0)	233
	Ppsm2	3	0.542	0.408	-0.327		2	0.083	0.082	-0.022		2	1	0.5	-1.000***		0.442***		179 (100.0)	181‒183
	Ppsm18	2	0.5	0.378	-0.324		1	0	0	na		2	1	0.5	-1.000***		0.500***		289 (100.0)	262
	Ppsm17	2	0.5	0.378	-0.324		1	0	0	na		2	1	0.5	-1.000***		0.500***		204 (100.0)	192
	Ppsm24	2	0.5	0.378	-0.324		1	0	0	na		2	1	0.5	-1.000***		0.500***		292 (100.0)	287
	GAest30	1	0	0	na		1	0	0	na		1	0	0	na		-		-	232
	Ppsm14	5	0.729	0.709	-0.029		3	0.458	0.565	0.189		5	1	0.665	-0.504***		0.230***		279 (100.0)	281‒287
	WE-UGG (24 females and 24 males)
	Ppsm1	-	na	na	na		-	na	na	na		-	na	na	na		na		na	na
	Ppsm15	8	0.604	0.596	-0.015		7	0.667	0.63	-0.059		8	0.542	0.569	0.048		-0.012		-	416‒434
	Ppsm16	2	0.104	0.1	-0.044		2	0.208	0.19	-0.095		1	0	0	na		0.087		-	445‒447
	Ppsm13	2	0.563	0.499	-0.127		2	0.625	0.486	-0.287		2	0.5	0.511	0.021		0.004		-	256‒258
	Ppsm12	1	0	0	na		1	0	0	na		1	0	0	na		-		-	255
	Ppsm11	3	0.625	0.6	-0.041		3	0.625	0.598	-0.045		3	0.625	0.614	-0.018		-0.018		-	188‒200
	Pun234	19	0.851	0.921	0.076		16	0.783	0.915	0.145		19	0.917	0.928	0.013		-0.002		-	181‒224
	Pun116	21	0.979	0.914	-0.071		12	0.958	0.895	-0.071		19	1	0.936	-0.069		-0.003		-	145‒203
	Ppsm23	-	na	na	na		-	na	na	na		-	na	na	na		na		na	na
	Ppsm10	3	0.128	0.195	0.345		3	0.083	0.16	0.480		2	0.174	0.233	0.254		-0.010		-	220‒232
	Pun2	10	0.792	0.768	-0.031		9	0.792	0.793	0.001		8	0.792	0.743	-0.066		0.001		-	84‒128
	Pun65	2	0.5	0.473	-0.056		2	0.667	0.504	-0.324		2	0.333	0.424	0.214		0.039		-	136‒140
	Ppsm9	1	0	0	na		1	0	0	na		1	0	0	na		-		-	251
	Ppgm35	1	0	0	na		1	0	0	na		1	0	0	na		-		-	343
	Umf5	1	0	0	na		1	0	0	na		1	0	0	na		-		-	181
	Ppsm8	1	0	0	na		1	0	0	na		1	0	0	na		-		-	215
	Pun7	3	0.354	0.461	0.232		3	0.292	0.483	0.396		3	0.417	0.452	0.078		-0.026		-	88‒104
	Ppsm22	3	0.122	0.117	-0.042		3	0.167	0.159	-0.051		2	0.059	0.059	0.000		-0.005		-	274‒278
	Ppsm7	-	na	na	na		-	na	na	na		-	na	na	na		na		na	na
	Ppsm6	2	0.34	0.339	-0.005		2	0.304	0.322	0.055		2	0.375	0.361	-0.040		-0.018		-	235‒237
	Ppsm21	2	0.354	0.409	0.134		2	0.375	0.469	0.201		2	0.333	0.337	0.011		0.029		-	191‒192
	Ppsm20	1	0	0	na		1	0	0	na		1	0	0	na		-		-	176
	Ppgm15	1	0	0	na		1	0	0	na		1	0	0	na		-		-	263
	Ppsm5	5	0.458	0.483	0.051		4	0.375	0.449	0.165		5	0.542	0.522	-0.038		-0.010		-	217‒241
	Pun99	2	0.042	0.041	-0.011		1	0	0	na		2	0.083	0.082	-0.022		0.022		-	153‒157
	Ppsm4	7	0.646	0.682	0.053		5	0.625	0.634	0.014		6	0.667	0.735	0.092		-0.007		-	224‒248
	Ppsm3	9	0.708	0.73	0.030		9	0.667	0.736	0.094		7	0.75	0.739	-0.015		-0.019		-	181‒219
	Stn19	1	0	0	na		1	0	0	na		1	0	0	na		-		-	160
	Ppsm19	2	0.026	0.026	0.000		2	0.067	0.067	0.000		1	0	0	na		0.017		-	233‒235
	Ppsm2	2	0.396	0.368	-0.076		2	0.375	0.361	-0.040		2	0.417	0.382	-0.090		-0.019		-	177‒181
	Ppsm18	6	0.792	0.7	-0.131		6	0.875	0.737	-0.187		5	0.708	0.663	-0.068		-0.001		-	260‒276
	Ppsm17	1	0	0	na		1	0	0	na		1	0	0	na		-		-	192
	Ppsm24	1	0	0	na		1	0	0	na		1	0	0	na		-		-	291
	GAest30	2	0.042	0.041	-0.011		1	0	0	na		2	0.083	0.082	-0.022		0.022		-	226‒236
	Ppsm14	32	0.896	0.934	0.041		20	0.917	0.934	0.018		23	0.875	0.941	0.070		-0.008		-	265‒473
	WE-NOR (25 females and 22 males)
	Ppsm1	-	na	na	na		-	na	na	na		-	na	na	na		na		na	na
	Ppsm15	17	0.891	0.882	-0.011		14	0.917	0.881	-0.040		11	0.864	0.874	0.012		0.008		-	398‒460
	Ppsm16	1	0	0	na		1	0	0	na		1	0	0	na		-		-	445
	Ppsm13	2	0.064	0.062	-0.022		2	0.08	0.078	-0.021		2	0.045	0.045	0.000		-0.017		-	256‒258
	Ppsm12	3	0.5	0.488	-0.024		2	0.52	0.497	-0.047		3	0.474	0.48	0.012		-0.005		-	251‒257
	Ppsm11	4	0.522	0.527	0.011		3	0.625	0.548	-0.140		3	0.409	0.476	0.141		0.050		-	188‒196
	Pun234	17	0.935	0.906	-0.032		14	0.875	0.87	-0.006		15	1	0.905	-0.105		0.041		-	159‒234
	Pun116	25	0.63	0.933	0.325***		21	0.667	0.935	0.287***		16	0.591	0.93	0.364***		0.002		-	129‒208
	Ppsm23	-	na	na	na		-	na	na	na		-	na	na	na		na		na	na
	Ppsm10	6	0.596	0.677	0.120		6	0.64	0.652	0.018		5	0.545	0.7	0.221		0.007		-	216‒236
	Pun2	13	0.8	0.829	0.035		12	0.84	0.829	-0.013		12	0.75	0.833	0.100		-0.003		-	84‒122
	Pun65	4	0.63	0.514	-0.227		3	0.56	0.494	-0.133		3	0.714	0.531	-0.345		0.011		-	136‒154
	Ppsm9	1	0	0	na		1	0	0	na		1	0	0	na		-		-	251
	Ppgm35	7	0.587	0.552	-0.063		7	0.68	0.558	-0.220		5	0.476	0.555	0.142		-0.015		-	331‒351
	Umf5	1	0	0	na		1	0	0	na		1	0	0	na		-		-	181
	Ppsm8	4	0.468	0.465	-0.006		4	0.48	0.537	0.106		3	0.455	0.38	-0.197		0.007		-	207‒219
	Pun7	6	0.702	0.637	-0.102		5	0.68	0.635	-0.071		6	0.727	0.649	-0.120		-0.015		-	88‒104
	Ppsm22	14	0.841	0.91	0.076		13	0.727	0.933	0.220		12	0.955	0.886	-0.077		0.001		-	246‒290
	Ppsm7	-	na	na	na		-	na	na	na		-	na	na	na		na		na	na
	Ppsm6	2	0.119	0.113	-0.051		2	0.043	0.043	0.000		2	0.211	0.193	-0.091		0.039		-	233‒235
	Ppsm21	2	0.043	0.042	-0.011		2	0.04	0.04	0.000		2	0.045	0.045	0.000		-0.022		-	191‒192
	Ppsm20	2	0.638	0.498	-0.281		2	0.64	0.507	-0.263		2	0.636	0.491	-0.295		-0.005		-	172‒176
	Ppgm15	1	0	0	na		1	0	0	na		1	0	0	na		-		-	263
	Ppsm5	6	0.702	0.686	-0.023		5	0.8	0.678	-0.181		6	0.591	0.701	0.157		-0.007		-	220‒238
	Pun99	6	0.702	0.731	0.040		5	0.72	0.701	-0.027		5	0.682	0.738	0.076		0.034		-	151‒165
	Ppsm4	11	0.761	0.808	0.058		9	0.72	0.772	0.067		10	0.81	0.846	0.044		0.005		-	228‒252
	Ppsm3	17	0.894	0.9	0.007		13	0.88	0.9	0.022		15	0.909	0.902	-0.008		-0.002		-	162‒248
	Stn19	2	0.277	0.3	0.077		2	0.16	0.277	0.422		2	0.409	0.331	-0.235		-0.017		-	158‒160
	Ppsm19	4	0.372	0.362	-0.028		2	0.318	0.333	0.045		4	0.429	0.398	-0.078		-0.016		-	233‒247
	Ppsm2	2	0.024	0.024	0.000		1	0	0	na		2	0.056	0.056	0.000		0.008		-	177‒181
	Ppsm18	9	0.717	0.777	0.077		8	0.708	0.801	0.115		7	0.727	0.762	0.045		-0.013		-	256‒298
	Ppsm17	1	0	0	na		1	0	0	na		1	0	0	na		-		-	192
	Ppsm24	4	0.447	0.535	0.164		3	0.4	0.531	0.246		4	0.5	0.53	0.057		0.015		-	287‒292
	GAest30	5	0.468	0.465	-0.006		5	0.44	0.51	0.137		4	0.5	0.42	-0.191		-0.012		-	228‒236
	Ppsm14	18	0.936	0.889	-0.053		13	0.96	0.892	-0.077		14	0.909	0.86	-0.057		0.026		-	261‒375
	WE-BRU (30 females and 22 males)
	Ppsm1	-	na	na	na		-	na	na	na		-	na	na	na		na		na	na
	Ppsm15	9	0.827	0.819	-0.010		9	0.8	0.844	0.052		7	0.864	0.799	-0.081		-0.015		-	398‒460
	Ppsm16	2	0.058	0.057	-0.020		2	0.067	0.066	-0.018		2	0.045	0.045	0.000		-0.018		-	443‒445
	Ppsm13	2	0.019	0.019	0.000		2	0.033	0.033	0.000		1	0	0	na		-0.005		-	256‒258
	Ppsm12	2	0.288	0.348	0.172		2	0.267	0.326	0.183		2	0.318	0.385	0.174		-0.016		-	255‒257
	Ppsm11	3	0.231	0.212	-0.089		3	0.333	0.294	-0.135		3	0.091	0.09	-0.012		0.039		-	188‒196
	Pun234	13	0.865	0.872	0.007		13	0.833	0.874	0.047		13	0.909	0.879	-0.034		-0.011		-	159‒222
	Pun116	23	0.827	0.913	0.095		19	0.867	0.917	0.055		17	0.773	0.918	0.158		-0.009		-	134‒183
	Ppsm23	-	na	na	na		-	na	na	na		-	na	na	na		na		na	na
	Ppsm10	4	0.269	0.256	-0.051		4	0.2	0.218	0.082		2	0.364	0.303	-0.200		0.018		-	220‒226
	Pun2	11	0.808	0.765	-0.055		8	0.767	0.771	0.005		10	0.864	0.769	-0.122		-0.013		-	82‒124
	Pun65	5	0.558	0.632	0.118		5	0.6	0.616	0.026		4	0.5	0.666	0.249		-0.015		-	134‒142
	Ppsm9	3	0.529	0.512	-0.035		3	0.5	0.508	0.016		3	0.571	0.527	-0.084		-0.018		-	250‒252
	Ppgm35	3	0.231	0.211	-0.094		3	0.2	0.187	-0.067		3	0.273	0.246	-0.110		-0.009		-	335‒349
	Umf5	1	0	0	na		1	0	0	na		1	0	0	na		-		-	181
	Ppsm8	3	0.231	0.26	0.111		3	0.167	0.245	0.319		3	0.318	0.279	-0.140		0.001		-	207‒215
	Pun7	10	0.608	0.736	0.175		10	0.655	0.749	0.125		8	0.545	0.737	0.260		-0.020		-	88‒108
	Ppsm22	14	0.706	0.913	0.227***		13	0.69	0.911	0.243		11	0.727	0.919	0.208		-0.003		-	246‒296
	Ppsm7	-	na	na	na		-	na	na	na		-	na	na	na		na		na	na
	Ppsm6	4	0.404	0.445	0.092		4	0.367	0.401	0.086		4	0.455	0.504	0.099		0.000		-	231‒239
	Ppsm21	1	0	0	na		1	0	0	na		1	0	0	na		-		-	191
	Ppsm20	2	0.471	0.435	-0.083		2	0.517	0.447	-0.157		2	0.409	0.426	0.041		-0.016		-	172‒176
	Ppgm15	1	0	0	na		1	0	0	na		1	0	0	na		-		-	263
	Ppsm5	6	0.654	0.668	0.021		6	0.733	0.668	-0.098		5	0.545	0.681	0.199		-0.016		-	211‒232
	Pun99	5	0.5	0.534	0.064		4	0.567	0.59	0.040		4	0.409	0.453	0.098		0.007		-	151‒167
	Ppsm4	15	0.827	0.827	0.001		13	0.867	0.843	-0.028		11	0.773	0.815	0.052		-0.009		-	226‒272
	Ppsm3	16	0.796	0.877	0.093		14	0.8	0.879	0.090		13	0.789	0.873	0.095		0.002		-	174‒268
	Stn19	2	0.288	0.302	0.044		2	0.333	0.325	-0.025		2	0.227	0.275	0.173		-0.015		-	158‒160
	Ppsm19	2	0.02	0.02	0.000		2	0.034	0.034	0.000		1	0	0	na		-0.005		-	233‒235
	Ppsm2	3	0.135	0.146	0.081		3	0.167	0.159	-0.051		3	0.091	0.133	0.317		-0.018		-	181‒185
	Ppsm18	7	0.865	0.791	-0.094		7	0.867	0.786	-0.102		7	0.864	0.808	-0.068		-0.011		-	260‒298
	Ppsm17	1	0	0	na		1	0	0	na		1	0	0	na		-		-	192
	Ppsm24	4	0.62	0.582	-0.066		4	0.6	0.605	0.009		4	0.65	0.55	-0.182		-0.006		-	287‒295
	GAest30	7	0.827	0.776	-0.066		6	0.8	0.784	-0.021		6	0.864	0.774	-0.116		-0.010		-	216‒236
	Ppsm14	14	0.923	0.913	-0.012		14	0.933	0.919	-0.016		13	0.909	0.912	0.004		-0.008		-	259‒311
	A, the number of observed alleles; HO, observed heterozygosity; HE, expected heterozygosity; na, not applied. Significant at P < 0.05*, P < 0.01** or P < 0.001***.
	The percentage of males having male-specific alleles is shown in parentheses. The number of rare females (n ≤ 4) having male-specific alleles is indicated in brackets.
	†Only Y amplification. ‡Only X amplification.
